# Supplementary material for: Psychosocial Well-Being of Patients with Kidney Failure Receiving Haemodialysis during a Pandemic: A Survey
Source: Healthcare (Basel). 2021 Aug 23;9(8):1087. doi: 10.3390/healthcare9081087 (PMC8392847; doi:10.3390/healthcare9081087)
Supplement: Supplementary file 1 [file healthcare-09-01087-s001.zip]

Archive with 1 entries (1 files):
- healthcare-1284553-supplementary.pdf
